# Supplementary material for: Characterization and Follow-Up of Trypanosoma cruzi Natural Populations Refractory to Etiological Chemotherapy in Oral Chagas Disease Patients
Source: Front Cell Infect Microbiol. 2021 Apr 28;11:665063. doi: 10.3389/fcimb.2021.665063 (PMC8121101; doi:10.3389/fcimb.2021.665063)
Supplement: Supplementary file 1 [file DataSheet_1.xlsx]

## Sheet: Serology and Parasitic load
	Sample Code	Sample date	ELISA IgG (OD)	ELISA IgG	kDNA-PCR	SatDNA-qPCR	Mean parasitic load (Par eq/mL)
	P1	2009-04-01	1.39	Positive	Positive	Positive	174.305
		2009-04-18	0.978	Positive	Positive	Positive	Non quantifiable
		2009-10-01	0.571	Positive	Positive	Positive	Non quantifiable
		2011-04-01	0.087	Negative	Positive	Positive	Non quantifiable
		2014-03-01	0.361	Positive	Positive	Positive	Non quantifiable
		2018-01-01	0.165	Negative	Positive	Positive	Non quantifiable
	P2	2009-04-01	1.031	Positive	Positive	Positive	90963.2
		2011-04-01	0.05	Negative	Positive	Positive	1516.2
		2012-04-01	0.014	Negative	Positive	Positive	10276.5
		2014-03-01	0.172	Negative	Positive	Positive	41675.3
		2018-01-01	0.005	Negative	Positive	Positive	2212.33
	P3	2009-04-01	0.154	Negative	Negative	Negative	Non quantifiable
		2009-07-01	0.031	Negative	Positive	Positive	Non quantifiable
		2011-04-01	0.085	Negative	Positive	Positive	Non quantifiable
		2012-04-01	0.087	Negative	Negative	Negative	Non quantifiable
	P4	2009-04-01	0.214	Positive	Positive	Positive	45460.7
		2009-05-01	0.141	Negative	Positive	Positive	82146.3
		2009-10-01	0.161	Negative	Positive	Positive	38460.5
		2009-10-01	0.372	Positive	Positive	Positive	39332.8
		2012-04-01	0.09	Negative	Positive	Positive	15626.6
	P5	2009-04-01	0.467	Positive	Positive	Positive	129.907
		2009-10-01	0.747	Positive	Positive	Positive	85.2372
		2011-04-01	0.107	Negative	Positive	Positive	85.4373
		2014-03-01	0.959	Positive	Positive	Positive	57.3243
		2018-01-01	0.326	Positive	Positive	Positive	65.9979
	P6	2009-04-01	1.367	Positive	Negative	Negative	Non quantifiable
		2010-02-01	0.952	Positive	Positive	Positive	Non quantifiable
		2014-03-01	1.359	Positive	Positive	Positive	Non quantifiable
		2018-01-01	0.507	Positive	Positive	Positive	Non quantifiable
	P7	2009-04-01	0.648	Positive	Positive	Positive	5656.17
		2010-02-01	0.394	Positive	Positive	Positive	19.4841
		2012-04-01	0.398	Positive	Negative	Negative	88.1977
		2014-03-01	0.621	Positive	Positive	Positive	58.8328
		2018-01-01	0.987	Positive	Positive	Positive	80.127
	P8	2009-04-01	1.477	Positive	Positive	Positive	10.4436
		2009-04-15	1.068	Positive	Negative	Negative	Non quantifiable
		2011-04-01	0.538	Positive	Positive	Positive	Non quantifiable
		2014-03-01	0.699	Positive	Positive	Positive	Non quantifiable
		2018-01-01	0.496	Positive	Positive	Positive	Non quantifiable
	P9	2009-04-01	No sample	Positive	Positive	Positive	Non quantifiable
		2009-07-01	0.588	Positive	Positive	Positive	Non quantifiable
		2011-04-01	0.201	Positive	Positive	Positive	Non quantifiable
		2012-04-01	0.391	Positive	Positive	Positive	Non quantifiable
		2014-03-01	0.608	Positive	Positive	Positive	Non quantifiable
	P10	2009-07-01	1.106	Positive	Positive	Positive	523.029
		2009-10-01	No sample	Positive	Positive	Positive	Non quantifiable
		2010-02-01	1.567	Positive	Positive	Positive	Non quantifiable
		2012-04-01	0.243	Positive	Positive	Positive	Non quantifiable
		2018-01-01	No sample	Positive	Positive	Positive	Non quantifiable
	P11	2009-04-01	0.148	Negative	Positive	Positive	594.754
		2009-07-01	0.062	Negative	Positive	Positive	18.1342
		2011-04-01	0.198	Negative	Positive	Positive	4.09275
		2012-04-01	0.345	Positive	Positive	Positive	9.45429
		2014-03-01	0.59	Positive	Positive	Positive	5.80331
	P12	2009-07-01	1.483	Positive	Positive	Positive	298.097
		2009-10-01	1.567	Positive	Positive	Positive	Non quantifiable
		2010-02-01	0.781	Positive	Positive	Positive	Non quantifiable
		2012-04-01	0.243	Positive	Positive	Positive	1.96797
		2014-03-01	0.387	Positive	Positive	Positive	Non quantifiable
	P13	2009-07-01	0.89	Positive	Positive	Positive	306.569
		2009-10-01	1.07	Positive	Positive	Positive	Non quantifiable
		2011-04-01	0.329	Positive	Positive	Positive	Non quantifiable
		2014-03-01	0.528	Positive	Positive	Positive	Non quantifiable
		2018-01-01	0.308	Positive	Positive	Positive	Non quantifiable
	P14	2009-04-01	1.438	Positive	Positive	Positive	Non quantifiable
		2009-07-01	1.4	Positive	Positive	Positive	Non quantifiable
		2011-04-01	0.359	Positive	Positive	Positive	Non quantifiable
		2014-03-01	0.703	Positive	Positive	Positive	Non quantifiable
		2018-01-01	0.5315	Positive	Positive	Positive	Non quantifiable
	P15	2009-04-01	1.346	Positive	Positive	Positive	Non quantifiable
		2009-07-01	1.252	Positive	Positive	Positive	Non quantifiable
		2009-10-01	0.707	Positive	Positive	Positive	Non quantifiable
		2012-04-01	0.759	Positive	Positive	Positive	459262
		2014-03-01	0.852	Positive	Positive	Positive	Non quantifiable
	P16	2009-07-01	1.731	Positive	Positive	Positive	Non quantifiable
		2009-10-01	1.378	Positive	Positive	Positive	Non quantifiable
		2011-04-01	0.374	Positive	Positive	Positive	1.63891
		2014-03-01	0.877	Positive	Positive	Positive	Non quantifiable
		2018-01-01	0.454	Positive	Positive	Positive	Non quantifiable
	P17	2009-07-01	1.006	Positive	Positive	Positive	72.0359
		2009-10-01	0.826	Positive	Positive	Positive	Non quantifiable
		2010-02-01	0.969	Positive	Positive	Positive	Non quantifiable
		2011-04-01	0.144	Negative	Positive	Positive	Non quantifiable
		2018-01-01	0.524	Positive	Positive	Positive	2.3291
	P18	2009-07-01	0.465	Positive	Positive	Positive	Non quantifiable
		2009-10-01	0.05	Negative	Positive	Positive	Non quantifiable
		2011-04-01	0.147	Negative	Positive	Positive	Non quantifiable
		2014-03-01	0.192	Negative	Positive	Positive	Non quantifiable
		2018-01-01	0.022	Negative	Positive	Positive	Non quantifiable
	P19	2009-04-01	1.689	Positive	Negative	Positive	Non quantifiable
		2009-04-01	No sample	Positive	Positive	Negative	Non quantifiable
		2010-02-01	1.398	Positive	Positive	Negative	Non quantifiable
		2010-02-01	No sample	Positive	Positive	Positive	Non quantifiable
		2011-04-01	0.316	Positive	Positive	Positive	Non quantifiable
	P20	2009-04-01	0.766	Positive	Positive	Positive	62.5803
		2009-10-01	0.442	Positive	Positive	Positive	Non quantifiable
		2010-02-01	1.146	Positive	Positive	Negative	Non quantifiable
		2012-04-01	0.592	Positive	Positive	Positive	Non quantifiable
		2014-03-01	0.996	Positive	Positive	Positive	Non quantifiable
	P21	2009-04-01	1.603	Positive	Positive	Positive	52192.8
		2009-07-01	1.502	Positive	Positive	Positive	27609.8
		2011-04-01	0.843	Positive	Negative	Positive	37041
		2012-04-01	1.111	Positive	Positive	Positive	14075.6
		2014-03-01	1.596	Positive	Positive	Positive	1504.71
		2018-01-01	1.182	Positive	Positive	Positive	1643.89
	P22	2009-07-01	1.355	Positive	Positive	Positive	2.60857
		2010-02-01	1.502	Positive	Positive	Positive	10.8098
		2011-04-01	0.181	Negative	Positive	Positive	2.14821
		2012-04-01	0.788	Positive	Positive	Positive	12.9995
		2018-01-01	0.105	Negative	Positive	Positive	7.51989
	P23	2009-04-01	1.336	Positive	Positive	Positive	8065.77
		2009-10-01	1.395	Positive	Positive	Positive	Non quantifiable
		2010-02-01	0.277	Positive	Positive	Positive	Non quantifiable
		2011-04-01	0.101	Negative	Positive	Positive	2.08282
		2014-03-01	0.35	Positive	Positive	Positive	Non quantifiable
		2018-01-01	0.1745	Negative	Positive	Positive	1.30444
	P24	2009-04-01	0.629	Positive	Positive	Positive	46.6565
		2009-07-01	0.14	Negative	Positive	Positive	77.8412
		2011-04-01	0.305	Positive	Positive	Positive	Non quantifiable
		2012-04-01	0.351	Positive	Positive	Positive	Non quantifiable
		2014-03-01	0.7	Positive	Positive	Positive	Non quantifiable
	P25	2009-07-01	1.076	Positive	Positive	Positive	728.214
		2009-10-01	1.159	Positive	Positive	Positive	1.80659
		2010-02-01	1.416	Positive	Positive	Positive	Non quantifiable
		2012-04-01	0.188	Negative	Positive	Positive	Non quantifiable
		2014-03-01	1.362	Positive	Positive	Positive	Non quantifiable
	P26	2009-04-01	1.228	Positive	Only hemoculture sample
		2011-04-01	0.343	Positive
		2012-04-01	0.379	Positive
		2014-03-01	0.603	Positive
		2018-01-01	0.98	Positive
	P27	2009-04-01	1.387	Positive	Only hemoculture sample
		2011-04-01	0.859	Positive
		2012-04-01	No sample	Positive
		2014-03-01	No sample	Positive
		2018-01-01	No sample	Positive
	P28	2009-04-01	0.277	Positive	Only hemoculture sample
		2011-04-01	0.639	Positive
		2012-04-01	0.235	Positive
		2014-03-01	0.816	Positive
		2018-01-01	No sample	Positive
	P29	2009-04-01	1.627	Positive	Only hemoculture sample
		2011-04-01	0.151	Negative
		2012-04-01	0.808	Positive
		2014-03-01	0.641	Positive
		2018-01-01	0.69	Positive

## Sheet: Jaccard Distances
		P7_PreTx	P21_PreTx	P28_PreTx	P26_PreTx	P12_PreTx	P10_PreTx	P13_PreTx	P11_PreTx	P22_PreTx	P4_PreTx	P21_PreTx	P1_PreTx	P25_PreTx	P17_PreTx	P29	P27	P28	P12_1y PostTx	P12_2y Post.Tx	P12_5y Post.Tx	P10_5y Post.Tx	P13_5y Post.Tx	P11_1y Post.Tx.1	P11_2y Post.Tx	P11_5y Post.Tx	P4_6months Post.Tx	P4_2y Post.Tx	P21_5y Post.Tx	P21_9y Post.Tx	P1_1week Post.Tx	P1_6months Post.Tx	P1_5y Post.Tx	P1_9y Post.Tx	P25_6months Post.Tx	P25_3y Post.Tx	P25_5y Post.Tx	P17_2y Post.Tx	P17_9y Post.Tx	P22_2y Post.Tx	P22_5y Post.Tx	P22_9y Post.Tx	P8_5y Post.Tx	P8_9y Post.Tx
	P7_PreTx	0	1	1	1	0.9375	0.714286	0.909091	0.923077	0.923077	1	0.909091	1	0.909091	0.888889	1	0.888889	1	0.666667	0.909091	1	0.857143	0.8	0.923077	0.857143	0.727273	1	1	1	0.928571	1	0.818182	1	1	1	1	0.916667	0.916667	0.9	0.916667	0.909091	0.777778	0.909091	1
	P21_PreTx		0	1	0.714286	0.75	0.8	0.928571	0.692308	0.692308	0.8	0.846154	0.6	0.846154	1	0.888889	0.916667	0.875	1	0.636364	0.857143	0.8125	0.75	0.785714	0.944444	0.9375	0.909091	0.916667	0.933333	0.8	1	0.857143	0.818182	0.909091	0.846154	0.75	0.769231	0.666667	0.6	0.857143	0.636364	0.727273	0.75	0.818182
	P28_PreTx			0	0.875	0.823529	0.909091	0.75	1	0.866667	0.909091	0.846154	0.727273	0.75	0.818182	0.888889	0.916667	0.875	0.777778	0.928571	0.857143	0.8125	1	0.785714	0.8125	0.785714	0.5	0.916667	0.857143	0.8	0.6	0.857143	0.916667	0.8	0.636364	0.928571	0.933333	0.857143	0.833333	0.769231	1	0.923077	0.75	0.818182
	P26_PreTx				0	0.866667	1	0.909091	1	0.923077	1	1	0.625	0.909091	0.888889	1	1	0.8	1	0.909091	1	0.857143	0.909091	0.833333	0.857143	1	0.875	0.888889	0.916667	0.846154	0.9	0.818182	1	0.875	0.909091	0.909091	1	0.818182	0.777778	0.818182	0.909091	0.777778	0.909091	1
	P12_PreTx					0	0.666667	0.647059	0.75	0.75	0.823529	0.647059	0.705882	0.647059	0.6875	0.8	0.764706	0.785714	0.8125	0.722222	0.736842	0.714286	0.722222	0.4375	0.578947	0.684211	0.823529	0.833333	0.666667	0.470588	0.842105	0.666667	0.6	0.823529	0.647059	0.647059	0.666667	0.588235	0.625	0.588235	0.85	0.705882	0.647059	0.6875
	P10_PreTx						0	0.75	0.692308	0.692308	0.909091	0.75	0.923077	0.846154	0.916667	0.75	0.818182	0.714286	0.625	0.75	0.857143	0.882353	0.636364	0.583333	0.882353	0.583333	0.909091	1	0.857143	0.714286	0.923077	0.769231	0.7	0.909091	0.846154	0.928571	0.666667	0.545454	0.833333	0.666667	0.75	0.923077	0.846154	0.555556
	P13_PreTx							0	0.75	0.666667	0.846154	0.8	0.9375	0.8	0.933333	0.916667	0.933333	0.8	0.833333	0.875	0.733333	0.705882	0.615385	0.666667	0.705882	0.461539	0.636364	0.769231	0.8125	0.833333	0.692308	0.8125	0.933333	0.846154	0.8	0.875	0.8125	0.642857	0.866667	0.416667	0.875	0.785714	0.8	0.769231
	P11_PreTx								0	0.777778	0.785714	0.75	0.882353	0.888889	0.941176	0.846154	0.8	0.833333	0.857143	0.666667	0.5	0.666667	0.666667	0.777778	0.8	0.705882	0.866667	0.714286	0.6	0.722222	0.8125	0.833333	0.8	0.785714	0.888889	0.75	0.5	0.6875	0.882353	0.764706	0.461539	0.944444	0.75	0.8
	P22_PreTx									0	0.866667	0.823529	0.733333	0.823529	1	0.928571	0.941176	0.833333	0.933333	0.75	0.764706	0.857143	0.666667	0.705882	0.857143	0.777778	0.866667	0.941176	0.833333	0.789474	0.8125	0.764706	0.714286	0.9375	0.823529	0.888889	0.6875	0.6	0.8125	0.6875	0.75	0.8125	0.888889	0.5
	P4_PreTx										0	0.75	0.833333	0.846154	0.916667	0.888889	0.916667	1	1	0.928571	0.857143	0.733333	0.846154	0.9375	0.944444	0.785714	0.8	0.916667	0.933333	0.875	0.833333	0.933333	0.818182	0.909091	0.5	0.846154	0.933333	0.933333	0.833333	0.769231	0.636364	0.923077	0.846154	0.818182
	P21_PreTx											0	0.866667	0.714286	0.769231	0.916667	0.857143	0.909091	0.923077	0.8	0.733333	0.9	0.714286	0.75	0.705882	0.823529	0.928571	0.857143	0.8125	0.6	0.866667	0.538462	0.666667	0.75	0.714286	0.8	0.882353	0.8125	0.866667	0.8125	0.714286	0.866667	0.875	0.769231
	P1_PreTx												0	0.9375	0.928571	1	0.928571	0.777778	1	0.866667	0.875	0.6875	0.866667	0.8125	0.833333	0.944444	0.833333	0.928571	0.714286	0.571429	0.857143	0.714286	0.75	0.923077	0.785714	0.9375	0.875	0.8	0.666667	0.875	0.785714	0.769231	0.785714	0.846154
	P25_PreTx													0	0.4	0.7	0.769231	0.909091	0.833333	0.714286	0.8125	0.842105	0.875	0.666667	0.705882	0.823529	0.75	0.933333	0.882353	0.833333	0.866667	0.733333	0.857143	0.636364	0.5	0.615385	0.8125	0.733333	0.785714	0.8125	0.941176	0.866667	0.8	0.769231
	P17_PreTx														0	0.625	0.6	0.888889	0.8	0.857143	0.866667	0.888889	0.933333	0.714286	0.666667	0.875	0.818182	0.923077	0.785714	0.733333	0.846154	0.692308	0.833333	0.7	0.666667	0.666667	0.866667	0.785714	0.846154	0.866667	0.933333	0.846154	0.769231	0.923077
